# Supplementary material for: Improved Soil Amendment by Integrating Metal Complexes and Biodegradable Complexing Agents in Superabsorbents
Source: Materials (Basel). 2023 Dec 27;17(1):141. doi: 10.3390/ma17010141 (PMC10779777; doi:10.3390/ma17010141)
Supplement: Supplementary file 1 [file materials-17-00141-s001.zip]

Archive with 1 entries (1 files):
- materials-2780505-supplementary.pdf
